# Supplementary material for: Reunion with a peer partner reduces PVN oxytocin neuron immunoreactivity in socially selective voles
Source: Sci Rep. 2025 Sep 29;15:33523. doi: 10.1038/s41598-025-17920-3 (PMC12480597; doi:10.1038/s41598-025-17920-3)
Supplement: Supplementary file 1 — Supplementary Information 1. [file 41598_2025_17920_MOESM1_ESM.xlsx]

## Sheet: Fluorescent IHC
Vole ID	Days cohoused	Age at sacrifice	Group (CC= cage change control)	OT+ cells Central PVN (plate 26)	OT+ cFos+ cells Central PVN (plate 26)	DAPI cell count (plate 26)	% OT+/DAPI (plate 26)	OT+ cFos+ /DAPI (plate 26)	OT+ cells 4 slice mean	Double label 4 slice mean
385	15	94	CC	35	15	1531	2.28609	0.979752	37	19.25
386	15	86	CC	49	26	1117	4.38675	2.32766	42.25	20.25
394	15	94	CC	60	21	1398	4.29185	1.50215	44.5	18.5
398	15	101	CC	39	19	1571	2.4825	1.20942	50.5	21.5
424	15	88	CC	44	16	1385	3.1769	1.15523	34.55	21.175
431	14	79	CC	28	17	1317	2.12604	1.29081	48	13.75
448	15	89	CC	19	13	1332	1.42643	0.975976	58	24.25
455	15	86	CC	47	21	1251	3.75699	1.67866	29.75	13
357	19	89	familiar	13	7	945	1.37566	0.740741	29.75	12.5
358	16	96	familiar	16	6	1168	1.36986	0.513699	30.5	17.25
370	18	83	familiar	17	9	1204	1.41196	0.747508	23	9.5
371	17	91	familiar	29	6	1085	2.67281	0.552995	39	11.75
376	15	87	familiar	12	4	928	1.2931	0.431034	34	14
381	15	81	familiar	22	11	1265	1.73913	0.869565	33.89	13.55
421	15	88	familiar	37	20	1406	2.63158	1.42248	65.75	25.75
426	15	80	familiar	41	19	1332	3.07808	1.42643	31.25	13.25
377	15	94	novel	30	14	1288	2.32919	1.08696	42.25	22
382	15	88	novel	35	21	1088	3.21691	1.93015	44	17
383	15	88	novel	33	19	1359	2.42826	1.39809	53.75	19.25
423	15	88	novel	70	24	1303	5.37222	1.8419	65.25	28
425	15	79	novel	47	28	1381	3.40333	2.02752	88	26.5
430	15	79	novel	29	10	1482	1.95682	0.674764	48.5	23.25
432	15	67	novel	62	22	1554	3.9897	1.4157	33	15

## Sheet: Plasma corticosterone
Vole ID #	Cort study group	Cort Study group (sep no cc and cc collapsed)	Cort concentration ng/ml
729	Baseline	Base	6.74601
804	Baseline	Base	25.4978
805	Baseline	Base	18.3483
816	Baseline	Base	13.7236
817	Baseline	Base	11.4619
820	Baseline	Base	1.50263
821	Baseline	Base	1.75766
857	Baseline	Base	2.41742
858	Baseline	Base	19.2886
876	Baseline	Base	7.01609
877	Baseline	Base	2.96426
866	Baseline	Base	3.27013
867	Baseline	Base	1.9864
736	R-familiar	R-F	1.89137
737	R-familiar	R-F	12.2549
746	R-familiar	R-F	19.8409
747	R-familiar	R-F	24.3191
755	R-familiar	R-F	9.36916
756	R-familiar	R-F	4.27083
808	R-familiar	R-F	10.6122
902	R-familiar	R-F	31.39
903	R-familiar	R-F	8.90134
861	R-novel	R-N	67.127
862	R-novel	R-N	42.611
864	R-novel	R-N	11.5086
865	R-novel	R-N	22.7155
941	R-novel	R-N	4.87299
944	R-novel	R-N	22.4216
955	R-novel	R-N	50.6106
967	R-novel	R-N	48.2611
977	R-novel	R-N	20.5857
998	R-novel	R-N	62.3976
753	Sep (no CC)	Sep	2.73166
754	Sep (no CC)	Sep	2.99067
795	Sep (no CC)	Sep	10.2783
796	Sep (no CC)	Sep	7.18916
888	Sep (no CC)	Sep	4.40094
889	Sep (no CC)	Sep	16.143
917	Sep (CC)	Sep	3.39095
942	Sep (CC)	Sep	50.161
943	Sep (CC)	Sep	12.7424
948	Sep (CC)	Sep	0.983549
954	Sep (CC)	Sep	34.5671
968	Sep (CC)	Sep	26.7992
995	Sep (CC)	Sep	17.5726
978	Sep (CC)	Sep	2.74281

## Sheet: Plasma corticosterone excl
Vole ID #	Cort study group	Cort Study group (sep no cc and cc collapsed)	Cort concentration ng/ml	Exclude?	Exclusion rationale
730	Baseline	Base	74.3737	Y	Outlier >3SD
807	R-familiar	R-F	0.151329	Y	Read error - out of range and CV >40%
940	R-novel	R-N	0.600582	Y	Read error - out of range
945	R-novel	R-N	0.567067	Y	Read error - out of range
916	Sep (CC)	Sep	0.322645	Y	Read error - out of range
947	Sep (CC)	Sep	0.256783	Y	Read error - out of range
976	Sep (CC)	Sep	0.0111497	Y	Read error - out of range
989	Sep (CC)	Sep	0.499779	Y	Read error - out of range

## Sheet: Serum OT pilot
Vole ID	Paired with	Group	OT concentration (pg/ml)	%CV (mean 5.79)	OT concentration (ng/ml)
3517f	3510f	Novel	237.465	0.18	0.237465
3512f	3525f	Novel	2983.28	4.457	2.98327
3515f	3538f	Novel	1328.93	3.018	1.32893
3525f	3512f	Novel	824.013	2.156	0.824013
3510f	3517f	Novel	41.805	10.704	0.041805
3538f	3515f	Novel	3637.65	8.894	3.63765
3550f	solo	Cage Change	244.294	0.937	0.244294
3551f	solo	Cage Change	525.252	3.471	0.525252
3533f	solo	Cage Change	331.682	1.625	0.331682
3514f	solo	Cage Change	2148.64		2.14864
3540f	solo	Cage Change	204	0.396	0.204
3521f	3527f	Reunite w/ partner	739.538	0.099	0.739538
3552f	3542f	Reunite w/ partner	1010.62		1.01062
3544f	3554f	Reunite w/ partner	368.273	16.639	0.368273
3527f	3521f	Reunite w/ partner	471.624	9.905	0.471624
3554f	3544f	Reunite w/ partner	760.339	4.583	0.760339
3542f	3552f	Reunite w/ partner	204.409	19.913	0.204409

## Sheet: DAB IHC
Subject	Run	DL	Section	OT mean cell count (A&N avg)	Batch mean (centralPVN or multislice)	ZscoreRelBatchMean
78	E	LD	central PVN	83.5	139.458	-1.64643
84	E	LD	central PVN	124	139.458	-0.286761
97	E	LD	central PVN	158	139.458	0.854688
98	E	LD	central PVN	121	139.458	-0.387477
99	E	LD	central PVN	183.5	139.458	1.71077
102	E	LD	central PVN	116.5	139.458	-0.538551
90	Y2	LD	central PVN	96	106.75	-0.480394
255	Y2	LD	central PVN	106.5	106.75	-0.011172
266	Y4	LD	central PVN	149	117.75	-0.707107
254	E3	LD	central PVN	87.5	110	-0.707107
91	E	SD	central PVN	155.5	139.458	0.770758
93	E	SD	central PVN	103.5	139.458	-0.974987
94	E	SD	central PVN	168.5	139.458	1.20719
92	E	SD	central PVN	148.5	139.458	0.535753
100	E	SD	central PVN	118.5	139.458	-0.471407
101	E	SD	central PVN	109.5	139.458	-0.773555
270	Y2	SD	central PVN	138	106.75	1.3965
276	Y2	SD	central PVN	86.5	106.75	-0.904929
271	Y4	SD	central PVN	112.5	117.75	-1.43929
277	E3	SD	central PVN	132.5	110	0.707107
78	E	LD	PVN multislice mean	58.1667	121.288	-1.8304
84	E	LD	PVN multislice mean	130.333	121.288	1.19273
97	E	LD	PVN multislice mean	89.8333	121.288	-0.503856
98	E	LD	PVN multislice mean	97.8333	121.288	-0.168728
99	E	LD	PVN multislice mean	110.333	121.288	0.35491
102	E	LD	PVN multislice mean	91	121.288	-0.454983
90	Y2	LD	PVN multislice mean	87.1667	82.1667	0.683586
255	Y2	LD	PVN multislice mean	89.6667	82.1667	1.02538
266	Y4	LD	PVN multislice mean	102.333	115.25	-0.707107
254	E3	LD	PVN multislice mean	63.8333	70.6667	-0.707107
91	E	SD	PVN multislice mean	117.333	121.288	0.648147
93	E	SD	PVN multislice mean	71.6667	121.288	-1.26488
94	E	SD	PVN multislice mean	100.167	121.288	-0.070982
92	E	SD	PVN multislice mean	127.833	121.288	1.088
100	E	SD	PVN multislice mean	84	121.288	-0.74822
101	E	SD	PVN multislice mean	111	121.288	0.382837
270	Y2	SD	PVN multislice mean	76.6667	82.1667	-0.751945
276	Y2	SD	PVN multislice mean	75.1667	82.1667	-0.95702
271	Y4	SD	PVN multislice mean	128.167	115.25	0.707107
277	E3	SD	PVN multislice mean	77.5	70.6667	0.707107
